# Supplementary material for: Chemical Composition of Mexicali Propolis and Its Effect on Gastric Repair in an Indomethacin-Induced Gastric Injury Murine Model
Source: Antioxidants (Basel). 2025 Jan 8;14(1):65. doi: 10.3390/antiox14010065 (PMC11762497; doi:10.3390/antiox14010065)
Supplement: Supplementary file 1 [file antioxidants-14-00065-s001.zip]

Archive with 1 entries (1 files):
- antioxidants-3241068-supplementary.pdf
